# Supplementary material for: From Voxel to Gene: A Scoping Review on MRI Radiogenomics’ Artificial Intelligence Predictions in Adult Gliomas and Glioblastomas—The Promise of Virtual Biopsy?
Source: Biomedicines. 2024 Sep 23;12(9):2156. doi: 10.3390/biomedicines12092156 (PMC11429468; doi:10.3390/biomedicines12092156)
Supplement: Supplementary file 1 [file biomedicines-12-02156-s001.zip]

Archive with 1 entries (1 files):
- biomedicines-3161074-supplementary.pdf
